# Supplementary material for: ﻿Two new Rinodina lichens from South Korea, with an updated key to the species of Rinodina in the far eastern Asia
Source: MycoKeys. 2022 Feb 23;87:159–82. doi: 10.3897/mycokeys.87.71524 (PMC8891229; doi:10.3897/mycokeys.87.71524)
Supplement: XML Treatment for Rinodina salicis [file mycokeys.87.71524-treatment1.xml]

<!DOCTYPE tp:taxon-treatment
  PUBLIC "-//TaxonX//DTD Taxonomic Treatment Publishing DTD v0 20100105//EN" "tax-treatment-NSO.dtd">
<tp:taxon-treatment xmlns:tp="http://www.plazi.org/taxpub"><tp:treatment-meta><kwd-group><label>Taxon classification</label><kwd>
                <named-content content-type="kingdom">Fungi</named-content>
              </kwd><kwd>
                <named-content content-type="order">Caliciales</named-content>
              </kwd><kwd>
                <named-content content-type="family">Physciaceae</named-content>
              </kwd></kwd-group><mixed-citation publication-type="journal"><person-group><name><surname>Lee</surname><given-names>Beeyoung Gun</given-names></name><name><surname>Hur</surname><given-names>Jae-Seoun</given-names></name></person-group><article-title>﻿Two new <italic><tp:taxon-name><tp:taxon-name-part taxon-name-part-type="genus" reg="Rinodina">Rinodina</tp:taxon-name-part></tp:taxon-name></italic> lichens from South Korea, with an updated key to the species of <italic><tp:taxon-name><tp:taxon-name-part taxon-name-part-type="genus" reg="Rinodina">Rinodina</tp:taxon-name-part></tp:taxon-name></italic> in the far eastern Asia</article-title><source>MycoKeys</source><day>23</day><month>02</month><year>2022</year><volume>87</volume><fpage>159</fpage><lpage>182</lpage><pub-id pub-id-type="doi">10.3897/mycokeys.87.71524</pub-id></mixed-citation></tp:treatment-meta><tp:nomenclature><label>﻿</label><tp:taxon-name>
              <object-id xmlns:xlink="http://www.w3.org/1999/xlink" content-type="arpha" xlink:type="simple">1B918156-AB08-58A8-890C-E6E52C49DFCB</object-id>
              <tp:taxon-name-part taxon-name-part-type="genus" reg="Rinodina">Rinodina</tp:taxon-name-part>
              <tp:taxon-name-part taxon-name-part-type="species" reg="salicis">salicis</tp:taxon-name-part>
              <object-id xmlns:xlink="http://www.w3.org/1999/xlink" content-type="mycobank" xlink:type="simple">MB839186</object-id>
            </tp:taxon-name><tp:taxon-authority>B.G. Lee &amp; J.-S. Hur</tp:taxon-authority><tp:taxon-status xmlns:xlink="http://www.w3.org/1999/xlink" xlink:type="simple">sp. nov.</tp:taxon-status><xref ref-type="fig" rid="F4">Fig. 4</xref></tp:nomenclature><tp:treatment-sec sec-type="diagnosis" id="SECID0ETGAI"><title>Diagnosis.</title><p><italic><tp:taxon-name><tp:taxon-name-part taxon-name-part-type="genus" reg="Rinodina">Rinodina</tp:taxon-name-part><tp:taxon-name-part taxon-name-part-type="species" reg="salicis">salicis</tp:taxon-name-part></tp:taxon-name></italic> differs from <italic><tp:taxon-name><tp:taxon-name-part taxon-name-part-type="genus" reg="Rinodina">R.</tp:taxon-name-part><tp:taxon-name-part taxon-name-part-type="species" reg="excrescens">excrescens</tp:taxon-name-part></tp:taxon-name></italic> by olive-gray thallus with smaller areoles without blastidia, contiguous apothecia, the absence of pruina on disc, paler disc color, wider ascospores in the <italic><tp:taxon-name><tp:taxon-name-part taxon-name-part-type="genus" reg="Pachysporaria">Pachysporaria</tp:taxon-name-part></tp:taxon-name></italic>-type, and the absence of secondary metabolites.</p></tp:treatment-sec><tp:treatment-sec sec-type="material" id="SECID0EWHAI"><title>Type.</title><p>South Korea, Gangwon Province, Gangneung, Seongsan-myeon, Eoheul-ri, a forested wetland, <named-content xmlns:xlink="http://www.w3.org/1999/xlink" content-type="dwc:verbatimCoordinates" xlink:type="simple"><named-content content-type="geo-json" specific-use="{&#34;type&#34;:&#34;Point&#34;,&#34;coordinates&#34;:[128.802167,37.726833]}" id="NCID0E6HAI" xlink:type="simple">37°43.61'N, 128°48.13'E</named-content></named-content>, 212 m alt., on bark of <italic><tp:taxon-name><tp:taxon-name-part taxon-name-part-type="genus" reg="Salix">Salix</tp:taxon-name-part><tp:taxon-name-part taxon-name-part-type="species" reg="koreensis">koreensis</tp:taxon-name-part></tp:taxon-name></italic> Andersson, 02 June 2020, B.G.Lee &amp; H.J.Lee 2020-000358 (holotype: BDNA-L-0000558; GenBank <ext-link xmlns:xlink="http://www.w3.org/1999/xlink" ext-link-type="gen" xlink:href="MW832810" xlink:type="simple">MW832810</ext-link> for <abbrev xmlns:xlink="http://www.w3.org/1999/xlink" xlink:title="internal transcribed spacer" id="ABBRID0EUIAI" xlink:type="simple">ITS</abbrev>); same locality, on bark of <italic><tp:taxon-name><tp:taxon-name-part taxon-name-part-type="genus" reg="Salix">Salix</tp:taxon-name-part><tp:taxon-name-part taxon-name-part-type="species" reg="koreensis">koreensis</tp:taxon-name-part></tp:taxon-name></italic>, 02 June 2020, B.G.Lee &amp; H.J.Lee 2020-000360, with <italic><tp:taxon-name><tp:taxon-name-part taxon-name-part-type="genus" reg="Caloplaca">Caloplaca</tp:taxon-name-part><tp:taxon-name-part taxon-name-part-type="species" reg="gordejevii">gordejevii</tp:taxon-name-part></tp:taxon-name></italic> (Tomin) Oxner, <italic><tp:taxon-name><tp:taxon-name-part taxon-name-part-type="genus" reg="Lecanora">Lecanora</tp:taxon-name-part></tp:taxon-name></italic> sp., and <italic><tp:taxon-name><tp:taxon-name-part taxon-name-part-type="genus" reg="Phaeophyscia">Phaeophyscia</tp:taxon-name-part></tp:taxon-name></italic> sp. (<bold><italic>paratype</italic></bold>: BDNA-L-0000560; GenBank <ext-link xmlns:xlink="http://www.w3.org/1999/xlink" ext-link-type="gen" xlink:href="MW832811" xlink:type="simple">MW832811</ext-link> for <abbrev xmlns:xlink="http://www.w3.org/1999/xlink" xlink:title="internal transcribed spacer" id="ABBRID0EEKAI" xlink:type="simple">ITS</abbrev>).</p><p>Thallus corticolous, crustose, minutely bullate, some developing to conglomerate and continuous, rarely lobulated, thin, grayish-green to olive green, margin indeterminate, vegetative propagules absent, areoles 0.1–0.2 mm diam., 85–90 μm thick; cortex hyaline, 10 μm thick, cortical cells 5–9 μm diam.; medulla 60–65 μm thick, intermixed with algal cells, without crystals (PL–); photobiont coccoid, cells globose, 5–15 μm. Prothallus absent.</p><p>Apothecia abundant, rounded, often contiguous, emerging on the surface of thallus and sessile when mature, constricted at the base, 0.2–1.3 mm diam. Disc flat, not pruinose, pale brown or dark brown from early stages, 220–260 μm thick; margin persistent, prominent, generally entire or somewhat flexuous, a little crenulate, thalline margin concolorous to thallus but proper margin near disc distinctly pale brown. Amphithecium well-developed, with small crystals in both cortical layer and the algal-containing medulla, crystals extending to the base, not dissolving in K, 60–70 μm wide laterally, algal layers continuous to the base or solitary, algal cells 5–15 μm diam., cortical layer hyaline, 10–20 μm thick. Parathecium hyaline but light brown at periphery, 45–50 μm wide laterally and 70–80 μm wide at periphery. Epihymenium brown, not granular, pigment slightly paler in K but not diluted, 5–10 μm high. Hymenium hyaline, 70–90 μm high. Hypothecium generally hyaline, with pale yellow pigment, prosoplectenchymatous (irregular), 70–80 μm high. Oil droplets are present mainly in hypothecium and a little in hymenium. Paraphyses septate, anastomosing, 1–1.5 μm wide, simple or branched at tips, tips swollen, pigmented, epihymenium pigmented by paraphysial tips, 4.5–7.5 μm wide. Asci clavate, 8-spored, 68–90 × 20–25 μm (n = 5). Ascospores ellipsoid, 1-septate, <italic><tp:taxon-name><tp:taxon-name-part taxon-name-part-type="genus" reg="Pachysporaria">Pachysporaria</tp:taxon-name-part></tp:taxon-name></italic>-type II, rarely <italic><tp:taxon-name><tp:taxon-name-part taxon-name-part-type="genus" reg="Physcia">Physcia</tp:taxon-name-part></tp:taxon-name></italic>-type, Type A development, hyaline when young and light brown to brown in mature, 14–24 × 8–13.5 μm (mean = 18.2 × 10.5 μm; <abbrev xmlns:xlink="http://www.w3.org/1999/xlink" xlink:title="standard deviation" id="ABBRID0EZKAI" xlink:type="simple">SD</abbrev> = 2.12(L), 1.19(W); L/W ratio 1.2–2.4, ratio mean = 1.7, ratio <abbrev xmlns:xlink="http://www.w3.org/1999/xlink" xlink:title="standard deviation" id="ABBRID0E4KAI" xlink:type="simple">SD</abbrev> = 0.2; n = 105). Pycnidia not detected.</p><fig id="F4" position="float" orientation="portrait"><object-id xmlns:xlink="http://www.w3.org/1999/xlink" content-type="doi" xlink:type="simple">10.3897/mycokeys.87.71524.figure4</object-id><object-id xmlns:xlink="http://www.w3.org/1999/xlink" content-type="arpha" xlink:type="simple">5411ECBB-6A47-528F-9574-913343E7D12F</object-id><label>Figure 4.</label><caption><p><italic><tp:taxon-name><tp:taxon-name-part taxon-name-part-type="genus" reg="Rinodina">Rinodina</tp:taxon-name-part><tp:taxon-name-part taxon-name-part-type="species" reg="salicis">salicis</tp:taxon-name-part></tp:taxon-name></italic> (BDNA-L-0000558, holotype) in morphology <bold>A–D</bold> habitus and apothecia. Thallus olive-gray composed of tiny areoles and non-pruinose apothecia <bold>E</bold> well-developed amphithecium and algal layer extending to the base <bold>F</bold> asci clavate with eight spores <bold>G</bold> ascospores simple in the beginning and developed 1-septate, <italic><tp:taxon-name><tp:taxon-name-part taxon-name-part-type="genus" reg="Pachysporaria">Pachysporaria</tp:taxon-name-part></tp:taxon-name></italic>-type II, rarely <italic><tp:taxon-name><tp:taxon-name-part taxon-name-part-type="genus" reg="Physcia">Physcia</tp:taxon-name-part></tp:taxon-name></italic>-type at mature. Scale bars: 1 mm (<bold>A–D</bold>); 200 μm (<bold>E</bold>); 10 μm (<bold>F, G</bold>).</p></caption><graphic xmlns:xlink="http://www.w3.org/1999/xlink" xlink:href="mycokeys-87-159-g004.jpg" position="float" orientation="portrait" xlink:type="simple" id="oo_650013.jpg"><uri content-type="original_file" xlink:type="simple">https://binary.pensoft.net/fig/650013</uri></graphic></fig></tp:treatment-sec><tp:treatment-sec sec-type="chemistry" id="SECID0EVMAI"><title>Chemistry.</title><p>Thallus K–, KC–, C–, Pd–. Hymenium I+ purple-blue. UV–. No lichen substance was detected by <abbrev xmlns:xlink="http://www.w3.org/1999/xlink" xlink:title="Thin-layer chromatography" id="ABBRID0E2MAI" xlink:type="simple">TLC</abbrev>.</p></tp:treatment-sec><tp:treatment-sec sec-type="distribution" id="SECID0E6MAI"><title>Distribution and ecology.</title><p>The species occurs on the bark of <italic><tp:taxon-name><tp:taxon-name-part taxon-name-part-type="genus" reg="Salix">Salix</tp:taxon-name-part><tp:taxon-name-part taxon-name-part-type="species" reg="koreensis">koreensis</tp:taxon-name-part></tp:taxon-name></italic>. The species is currently known from the type collections.</p></tp:treatment-sec><tp:treatment-sec sec-type="etymology" id="SECID0EQNAI"><title>Etymology.</title><p>The species epithet indicates the lichen’s substrate preference, namely the substrate tree <italic><tp:taxon-name><tp:taxon-name-part taxon-name-part-type="genus" reg="Salix">Salix</tp:taxon-name-part><tp:taxon-name-part taxon-name-part-type="species" reg="koreensis">koreensis</tp:taxon-name-part></tp:taxon-name></italic>.</p></tp:treatment-sec><tp:treatment-sec sec-type="notes" id="SECID0EBOAI"><title>Notes.</title><p>The new species is similar to <italic><tp:taxon-name><tp:taxon-name-part taxon-name-part-type="genus" reg="Rinodina">R.</tp:taxon-name-part><tp:taxon-name-part taxon-name-part-type="species" reg="excrescens">excrescens</tp:taxon-name-part></tp:taxon-name></italic> and <italic><tp:taxon-name><tp:taxon-name-part taxon-name-part-type="genus" reg="Rinodina">R.</tp:taxon-name-part><tp:taxon-name-part taxon-name-part-type="species" reg="bullata">bullata</tp:taxon-name-part></tp:taxon-name></italic> Sheard &amp; Lendemer in having bullate thallus. However, the new species differs from <italic><tp:taxon-name><tp:taxon-name-part taxon-name-part-type="genus" reg="Rinodina">R.</tp:taxon-name-part><tp:taxon-name-part taxon-name-part-type="species" reg="excrescens">excrescens</tp:taxon-name-part></tp:taxon-name></italic> by olive-gray thallus with smaller areoles without having blastidia, contiguous apothecia, the absence of pruina on disc, paler disc color, ascospore type, larger ascospore, and the absence of secondary metabolites (<xref ref-type="bibr" rid="B43">Sheard 1966</xref>; Sheard et al. 2012).</p><p>The new species is closer to <italic><tp:taxon-name><tp:taxon-name-part taxon-name-part-type="genus" reg="Rinodina">R.</tp:taxon-name-part><tp:taxon-name-part taxon-name-part-type="species" reg="bullata">bullata</tp:taxon-name-part></tp:taxon-name></italic> in having small bullate areoles without having blastidia. However, the new species differs from the latter by olive-gray thallus, contiguous and larger apothecia, proper margin with pale brown color, crystals present in both cortex and medulla in amphithecium, larger ascospores, K– reaction on thallus, and the absence of lichen substance (Sheard et al. 2012, <xref ref-type="bibr" rid="B50">2017</xref>).</p><p>The new species is comparable to <italic><tp:taxon-name><tp:taxon-name-part taxon-name-part-type="genus" reg="Rinodina">R.</tp:taxon-name-part><tp:taxon-name-part taxon-name-part-type="species" reg="granulans">granulans</tp:taxon-name-part></tp:taxon-name></italic> Vain. as the latter represents thallus with minute areoles. However, the new species differs from the latter by thallus color, slightly smaller areoles without blastidia, abundance of apothecia without pruina, <italic><tp:taxon-name><tp:taxon-name-part taxon-name-part-type="genus" reg="Pachysporaria">Pachysporaria</tp:taxon-name-part></tp:taxon-name></italic>-type II ascospores, K– reaction on thallus, and the absence of lichen substance (<xref ref-type="bibr" rid="B15">Giralt et al. 1994</xref>; <xref ref-type="bibr" rid="B10">Galanina et al. 2011</xref>). Reference Table <xref ref-type="table" rid="T2">2</xref> provides the key characteristics distinguishing <italic><tp:taxon-name><tp:taxon-name-part taxon-name-part-type="genus" reg="Rinodina">R.</tp:taxon-name-part><tp:taxon-name-part taxon-name-part-type="species" reg="salicis">salicis</tp:taxon-name-part></tp:taxon-name></italic> from the compared species above.</p><table-wrap id="T2" position="float" orientation="portrait"><label>Table 2.</label><caption><p>Comparison of <italic><tp:taxon-name><tp:taxon-name-part taxon-name-part-type="genus" reg="Rinodina">Rinodina</tp:taxon-name-part><tp:taxon-name-part taxon-name-part-type="species" reg="salicis">salicis</tp:taxon-name-part></tp:taxon-name></italic> with closely-related species.</p></caption><table id="TID0ENUBK" rules="all"><tbody><tr><th rowspan="1" colspan="1">Species</th><th rowspan="1" colspan="1">
                      <italic>
                        <tp:taxon-name><tp:taxon-name-part taxon-name-part-type="genus" reg="Rinodina">Rinodina</tp:taxon-name-part><tp:taxon-name-part taxon-name-part-type="species" reg="salicis">salicis</tp:taxon-name-part></tp:taxon-name>
                      </italic>
                    </th><th rowspan="1" colspan="1">
                      <italic>
                        <tp:taxon-name><tp:taxon-name-part taxon-name-part-type="genus" reg="Rinodina">Rinodina</tp:taxon-name-part><tp:taxon-name-part taxon-name-part-type="species" reg="bullata">bullata</tp:taxon-name-part></tp:taxon-name>
                      </italic>
                    </th><th rowspan="1" colspan="1">
                      <italic>
                        <tp:taxon-name><tp:taxon-name-part taxon-name-part-type="genus" reg="Rinodina">Rinodina</tp:taxon-name-part><tp:taxon-name-part taxon-name-part-type="species" reg="excrescens">excrescens</tp:taxon-name-part></tp:taxon-name>
                      </italic>
                    </th><th rowspan="1" colspan="1">
                      <italic>
                        <tp:taxon-name><tp:taxon-name-part taxon-name-part-type="genus" reg="Rinodina">Rinodina</tp:taxon-name-part><tp:taxon-name-part taxon-name-part-type="species" reg="granulans">granulans</tp:taxon-name-part></tp:taxon-name>
                      </italic>
                    </th></tr><tr><td rowspan="1" colspan="1">Thallus growth form</td><td rowspan="1" colspan="1">bullate without blastidia</td><td rowspan="1" colspan="1">bullate without blastidia</td><td rowspan="1" colspan="1">bullate with blastidia</td><td rowspan="1" colspan="1">bullate with blastidia, forming leprose crust</td></tr><tr><td rowspan="1" colspan="1">Areoles (mm in diam.)</td><td rowspan="1" colspan="1">0.1–0.2</td><td rowspan="1" colspan="1">0.1–0.15(–0.2)</td><td rowspan="1" colspan="1">up to c. 1.98</td><td rowspan="1" colspan="1">(0.1–)0.2–0.3(–0.5)</td></tr><tr><td rowspan="1" colspan="1">Thallus color</td><td rowspan="1" colspan="1">olive-gray</td><td rowspan="1" colspan="1">light gray</td><td rowspan="1" colspan="1">gray</td><td rowspan="1" colspan="1">gray to gray-brown</td></tr><tr><td rowspan="1" colspan="1">Apothecia (mm in diam.)</td><td rowspan="1" colspan="1">0.2–1.3</td><td rowspan="1" colspan="1">0.3–0.6</td><td rowspan="1" colspan="1">up to c. 1.26</td><td rowspan="1" colspan="1">up to 0.3</td></tr><tr><td rowspan="1" colspan="1">Apothecia contiguation</td><td rowspan="1" colspan="1">often contiguous</td><td rowspan="1" colspan="1">not contiguous</td><td rowspan="1" colspan="1">not contiguous</td><td rowspan="1" colspan="1">not contiguous</td></tr><tr><td rowspan="1" colspan="1">Apothecia abundance</td><td rowspan="1" colspan="1">abundant</td><td rowspan="1" colspan="1">abundant</td><td rowspan="1" colspan="1">abundant</td><td rowspan="1" colspan="1">very rare</td></tr><tr><td rowspan="1" colspan="1">Pruina</td><td rowspan="1" colspan="1">absent on disc</td><td rowspan="1" colspan="1">–</td><td rowspan="1" colspan="1">often present on disc</td><td rowspan="1" colspan="1">often present on disc</td></tr><tr><td rowspan="1" colspan="1">Disc color</td><td rowspan="1" colspan="1">pale to dark brown</td><td rowspan="1" colspan="1">brown</td><td rowspan="1" colspan="1">brown to black</td><td rowspan="1" colspan="1">reddish brown</td></tr><tr><td rowspan="1" colspan="1">Proper margin</td><td rowspan="1" colspan="1">pale brown</td><td rowspan="1" colspan="1">indistinct</td><td rowspan="1" colspan="1">–</td><td rowspan="1" colspan="1">indistinct</td></tr><tr><td rowspan="1" colspan="1">Crystals in amphithecium</td><td rowspan="1" colspan="1">present in medulla and cortex</td><td rowspan="1" colspan="1">present in cortex</td><td rowspan="1" colspan="1">–</td><td rowspan="1" colspan="1">present</td></tr><tr><td rowspan="1" colspan="1">Ascospore type</td><td rowspan="1" colspan="1"><italic><tp:taxon-name><tp:taxon-name-part taxon-name-part-type="genus" reg="Pachysporaria">Pachysporaria</tp:taxon-name-part></tp:taxon-name></italic>-type II</td><td rowspan="1" colspan="1"><italic><tp:taxon-name><tp:taxon-name-part taxon-name-part-type="genus" reg="Pachysporaria">Pachysporaria</tp:taxon-name-part></tp:taxon-name></italic>-type II</td><td rowspan="1" colspan="1"><italic><tp:taxon-name><tp:taxon-name-part taxon-name-part-type="genus" reg="Physcia">Physcia</tp:taxon-name-part></tp:taxon-name></italic>-type</td><td rowspan="1" colspan="1"><italic><tp:taxon-name><tp:taxon-name-part taxon-name-part-type="genus" reg="Physcia">Physcia</tp:taxon-name-part></tp:taxon-name></italic>-type to <italic><tp:taxon-name><tp:taxon-name-part taxon-name-part-type="genus" reg="Milvina">Milvina</tp:taxon-name-part></tp:taxon-name></italic>-type</td></tr><tr><td rowspan="1" colspan="1">Ascospores (μm)</td><td rowspan="1" colspan="1">14–24 × 8–13.5</td><td rowspan="1" colspan="1">14.5–16.5 × 8–9</td><td rowspan="1" colspan="1">17.5–19.5 × 8.5–9.5</td><td rowspan="1" colspan="1">18–25 × 10–14</td></tr><tr><td rowspan="1" colspan="1">Spot test</td><td rowspan="1" colspan="1">thallus K–</td><td rowspan="1" colspan="1">thallus K+ yellow</td><td rowspan="1" colspan="1">thallus K–</td><td rowspan="1" colspan="1">thallus K+ faint yellow</td></tr><tr><td rowspan="1" colspan="1">Substance</td><td rowspan="1" colspan="1">absent</td><td rowspan="1" colspan="1">atranorin</td><td rowspan="1" colspan="1">pannarin, (rarely zeorin)</td><td rowspan="1" colspan="1">pannarin</td></tr><tr><td rowspan="1" colspan="1">Reference</td><td rowspan="1" colspan="1">BDNA-L-0000558 (holotype), BDNA-L-0000560 (paratype)</td><td rowspan="1" colspan="1">Sheard et al. 2012, <xref ref-type="bibr" rid="B50">2017</xref></td><td rowspan="1" colspan="1"><xref ref-type="bibr" rid="B43">Sheard 1966</xref>; Sheard et al. 2012, <xref ref-type="bibr" rid="B50">2017</xref></td><td rowspan="1" colspan="1"><xref ref-type="bibr" rid="B15">Giralt et al. 1994</xref>; <xref ref-type="bibr" rid="B10">Galanina et al. 2011</xref></td></tr></tbody></table><table-wrap-foot><fn><p>The morphological and chemical characteristics of several species close to the new species are referenced from the previous literature. All information on the new species is produced from type specimens (BDNA-L-0000558 and BDNA-L-0000560) in this study.</p></fn></table-wrap-foot></table-wrap></tp:treatment-sec><ref-list><ref id="B43"><mixed-citation xmlns:xlink="http://www.w3.org/1999/xlink" xlink:type="simple"><person-group><name name-style="western"><surname>Sheard</surname><given-names>JW</given-names></name></person-group> (<year>1966</year>) A revision of the lichen genus <italic><tp:taxon-name><tp:taxon-name-part taxon-name-part-type="genus">Rinodina</tp:taxon-name-part></tp:taxon-name></italic> in Europe and its taxonomic affinities. PhD thesis, University of London, England.</mixed-citation></ref><ref id="B50"><mixed-citation xmlns:xlink="http://www.w3.org/1999/xlink" xlink:type="simple"><person-group><name name-style="western"><surname>Sheard</surname><given-names>JW</given-names></name><name name-style="western"><surname>Ezhkin</surname><given-names>AK</given-names></name><name name-style="western"><surname>Galanina</surname><given-names>IA</given-names></name><name name-style="western"><surname>Himelbrant</surname><given-names>D</given-names></name><name name-style="western"><surname>Kuznetsova</surname><given-names>E</given-names></name><name name-style="western"><surname>Shimizu</surname><given-names>A</given-names></name><name name-style="western"><surname>Stepanchikova</surname><given-names>I</given-names></name><name name-style="western"><surname>Thor</surname><given-names>G</given-names></name><name name-style="western"><surname>Tønsberg</surname><given-names>T</given-names></name><name name-style="western"><surname>Yakovchenko</surname><given-names>LS</given-names></name><name name-style="western"><surname>Spribille</surname><given-names>T</given-names></name></person-group> (<year>2017</year>) <article-title>The lichen genus <italic><tp:taxon-name><tp:taxon-name-part taxon-name-part-type="genus">Rinodina</tp:taxon-name-part></tp:taxon-name></italic> (<tp:taxon-name><tp:taxon-name-part taxon-name-part-type="family">Physciaceae</tp:taxon-name-part></tp:taxon-name>, <tp:taxon-name><tp:taxon-name-part taxon-name-part-type="order">Caliciales</tp:taxon-name-part></tp:taxon-name>) in north-eastern Asia.</article-title><source>The Lichenologist</source><volume>49</volume>(<issue>6</issue>): <fpage>617</fpage>–<lpage>672</lpage>. <ext-link xlink:href="10.1017/S0024282917000536" ext-link-type="doi" xlink:type="simple">https://doi.org/10.1017/S0024282917000536</ext-link></mixed-citation></ref><ref id="B15"><mixed-citation xmlns:xlink="http://www.w3.org/1999/xlink" xlink:type="simple"><person-group><name name-style="western"><surname>Giralt</surname><given-names>M</given-names></name><name name-style="western"><surname>Mayrhofer</surname><given-names>H</given-names></name><name name-style="western"><surname>Obermayer</surname><given-names>W</given-names></name></person-group> (<year>1994</year>) <article-title>The species of the genus <italic><tp:taxon-name><tp:taxon-name-part taxon-name-part-type="genus">Rinodina</tp:taxon-name-part></tp:taxon-name></italic> (lichenized <tp:taxon-name><tp:taxon-name-part taxon-name-part-type="class">Ascomycetes</tp:taxon-name-part></tp:taxon-name>, <tp:taxon-name><tp:taxon-name-part taxon-name-part-type="family">Physciaceae</tp:taxon-name-part></tp:taxon-name>) containing pannarin in Eurasia with a special note on the taxonomy of <italic><tp:taxon-name><tp:taxon-name-part taxon-name-part-type="genus">Rinodina</tp:taxon-name-part><tp:taxon-name-part taxon-name-part-type="species">granulans</tp:taxon-name-part></tp:taxon-name></italic>.</article-title><source>Mycotaxon</source><volume>50</volume>: <fpage>47</fpage>–<lpage>59</lpage>.</mixed-citation></ref><ref id="B10"><mixed-citation xmlns:xlink="http://www.w3.org/1999/xlink" xlink:type="simple"><person-group><name name-style="western"><surname>Galanina</surname><given-names>IA</given-names></name><name name-style="western"><surname>Yakovchenko</surname><given-names>LS</given-names></name><name name-style="western"><surname>Tsarenko</surname><given-names>NA</given-names></name><name name-style="western"><surname>Spribille</surname><given-names>T</given-names></name></person-group> (<year>2011</year>) <article-title>Notes on <italic><tp:taxon-name><tp:taxon-name-part taxon-name-part-type="genus">Rinodina</tp:taxon-name-part><tp:taxon-name-part taxon-name-part-type="species">excrescens</tp:taxon-name-part></tp:taxon-name></italic> in the Russian Far East (<tp:taxon-name><tp:taxon-name-part taxon-name-part-type="family">Physciaceae</tp:taxon-name-part></tp:taxon-name>, lichenized <tp:taxon-name><tp:taxon-name-part taxon-name-part-type="phylum">Ascomycota</tp:taxon-name-part></tp:taxon-name>).</article-title><source>Herzogia</source><volume>24</volume>(<issue>1</issue>): <fpage>59</fpage>–<lpage>64</lpage>. <ext-link xlink:href="10.13158/heia.24.1.2011.59" ext-link-type="doi" xlink:type="simple">https://doi.org/10.13158/heia.24.1.2011.59</ext-link></mixed-citation></ref></ref-list></tp:taxon-treatment>
