# Supplementary material for: ﻿Two new Rinodina lichens from South Korea, with an updated key to the species of Rinodina in the far eastern Asia
Source: MycoKeys. 2022 Feb 23;87:159–82. doi: 10.3897/mycokeys.87.71524 (PMC8891229; doi:10.3897/mycokeys.87.71524)
Supplement: XML Treatment for Rinodina zeorina [file mycokeys.87.71524-treatment2.xml]

<!DOCTYPE tp:taxon-treatment
  PUBLIC "-//TaxonX//DTD Taxonomic Treatment Publishing DTD v0 20100105//EN" "tax-treatment-NSO.dtd">
<tp:taxon-treatment xmlns:tp="http://www.plazi.org/taxpub"><tp:treatment-meta><kwd-group><label>Taxon classification</label><kwd>
                <named-content content-type="kingdom">Fungi</named-content>
              </kwd><kwd>
                <named-content content-type="order">Caliciales</named-content>
              </kwd><kwd>
                <named-content content-type="family">Physciaceae</named-content>
              </kwd></kwd-group><mixed-citation publication-type="journal"><person-group><name><surname>Lee</surname><given-names>Beeyoung Gun</given-names></name><name><surname>Hur</surname><given-names>Jae-Seoun</given-names></name></person-group><article-title>﻿Two new <italic><tp:taxon-name><tp:taxon-name-part taxon-name-part-type="genus" reg="Rinodina">Rinodina</tp:taxon-name-part></tp:taxon-name></italic> lichens from South Korea, with an updated key to the species of <italic><tp:taxon-name><tp:taxon-name-part taxon-name-part-type="genus" reg="Rinodina">Rinodina</tp:taxon-name-part></tp:taxon-name></italic> in the far eastern Asia</article-title><source>MycoKeys</source><day>23</day><month>02</month><year>2022</year><volume>87</volume><fpage>159</fpage><lpage>182</lpage><pub-id pub-id-type="doi">10.3897/mycokeys.87.71524</pub-id></mixed-citation></tp:treatment-meta><tp:nomenclature><label>﻿</label><tp:taxon-name>
              <object-id xmlns:xlink="http://www.w3.org/1999/xlink" content-type="arpha" xlink:type="simple">C2162038-9969-5520-BB2F-DE0B93647AE6</object-id>
              <tp:taxon-name-part taxon-name-part-type="genus" reg="Rinodina">Rinodina</tp:taxon-name-part>
              <tp:taxon-name-part taxon-name-part-type="species" reg="zeorina">zeorina</tp:taxon-name-part>
              <object-id xmlns:xlink="http://www.w3.org/1999/xlink" content-type="mycobank" xlink:type="simple">MB839187</object-id>
            </tp:taxon-name><tp:taxon-authority>B.G. Lee &amp; J.-S. Hur</tp:taxon-authority><tp:taxon-status xmlns:xlink="http://www.w3.org/1999/xlink" xlink:type="simple">sp. nov.</tp:taxon-status><xref ref-type="fig" rid="F5">Fig. 5</xref></tp:nomenclature><tp:treatment-sec sec-type="diagnosis" id="SECID0E25AI"><title>Diagnosis.</title><p><italic><tp:taxon-name><tp:taxon-name-part taxon-name-part-type="genus" reg="Rinodina">Rinodina</tp:taxon-name-part><tp:taxon-name-part taxon-name-part-type="species" reg="zeorina">zeorina</tp:taxon-name-part></tp:taxon-name></italic> differs from <italic><tp:taxon-name><tp:taxon-name-part taxon-name-part-type="genus" reg="Rinodina">R.</tp:taxon-name-part><tp:taxon-name-part taxon-name-part-type="species" reg="hypobadia">hypobadia</tp:taxon-name-part></tp:taxon-name></italic> by areolate, brownish thallus, apothecia without pruina, hyaline and wider parathecium, narrower paraphyses with hyaline and unswollen tips, longer and narrower ascospores with just angular to globose lumina, and the absence of pannarin.</p></tp:treatment-sec><tp:treatment-sec sec-type="material" id="SECID0EX6AI"><title>Type.</title><p>South Korea, North Gyeongsang Province, Bonghwa-gun, Seokpo-myeon, Mt. Cheongok, <named-content xmlns:xlink="http://www.w3.org/1999/xlink" content-type="dwc:verbatimCoordinates" xlink:type="simple"><named-content content-type="geo-json" specific-use="{&#34;type&#34;:&#34;Point&#34;,&#34;coordinates&#34;:[128.977500,37.031500]}" id="NCID0EAABI" xlink:type="simple">37°01.89'N, 128°58.65'E</named-content></named-content>, 1,104 m alt., on bark of <italic><tp:taxon-name><tp:taxon-name-part taxon-name-part-type="genus" reg="Quercus">Quercus</tp:taxon-name-part><tp:taxon-name-part taxon-name-part-type="species" reg="mongolica">mongolica</tp:taxon-name-part></tp:taxon-name></italic>, 16 June 2020, B.G. Lee &amp; H.J. Lee 2020-000733, with <italic><tp:taxon-name><tp:taxon-name-part taxon-name-part-type="genus" reg="Biatora">Biatora</tp:taxon-name-part></tp:taxon-name></italic> sp., <italic><tp:taxon-name><tp:taxon-name-part taxon-name-part-type="genus" reg="Lecidella">Lecidella</tp:taxon-name-part><tp:taxon-name-part taxon-name-part-type="species" reg="euphorea">euphorea</tp:taxon-name-part></tp:taxon-name></italic> (Flörke) Kremp., <italic><tp:taxon-name><tp:taxon-name-part taxon-name-part-type="genus" reg="Pertusaria">Pertusaria</tp:taxon-name-part><tp:taxon-name-part taxon-name-part-type="species" reg="multipuncta">multipuncta</tp:taxon-name-part></tp:taxon-name></italic> (Turner) Nyl., and <italic><tp:taxon-name><tp:taxon-name-part taxon-name-part-type="genus" reg="Sagiolechia">Sagiolechia</tp:taxon-name-part></tp:taxon-name></italic> sp. (<bold><italic>holotype</italic></bold>: BDNA-L-0000933; GenBank <ext-link xmlns:xlink="http://www.w3.org/1999/xlink" ext-link-type="gen" xlink:href="MW832817" xlink:type="simple">MW832817</ext-link> for <abbrev xmlns:xlink="http://www.w3.org/1999/xlink" xlink:title="internal transcribed spacer" id="ABBRID0E3BBI" xlink:type="simple">ITS</abbrev>).</p><p>Thallus corticolous, crustose, areolate, rimose to continuous, thin, light gray to light brownish gray, margin indeterminate or determinate with prothallus, vegetative propagules absent, 160–250 mm diam., 80–170 μm thick, areoles 0.1–0.5 mm diam.; cortex brown, 5–8 μm thick, with epinecral layer, hyaline, 3–7 μm thick; medulla 35–40 μm thick, intermixed with algal cells, without crystals (PL–); photobiont coccoid, cells globose, 5–9 μm. Prothallus absent or brownish black when present.</p><fig id="F5" position="float" orientation="portrait"><object-id xmlns:xlink="http://www.w3.org/1999/xlink" content-type="doi" xlink:type="simple">10.3897/mycokeys.87.71524.figure5</object-id><object-id xmlns:xlink="http://www.w3.org/1999/xlink" content-type="arpha" xlink:type="simple">65C697BC-C962-52DF-A174-3DB60A87E25C</object-id><label>Figure 5.</label><caption><p><italic><tp:taxon-name><tp:taxon-name-part taxon-name-part-type="genus" reg="Rinodina">Rinodina</tp:taxon-name-part><tp:taxon-name-part taxon-name-part-type="species" reg="zeorina">zeorina</tp:taxon-name-part></tp:taxon-name></italic> (BDNA-L-0000933, holotype for <bold>A–G</bold>; BDNA-L-0000668 for <bold>H–K</bold>) in morphology <bold>A–C</bold> habitus and apothecia on bark of <italic><tp:taxon-name><tp:taxon-name-part taxon-name-part-type="genus" reg="Quercus">Quercus</tp:taxon-name-part><tp:taxon-name-part taxon-name-part-type="species" reg="mongolica">mongolica</tp:taxon-name-part></tp:taxon-name></italic>. Thallus brownish and areolate and non-pruinose apothecia <bold>D</bold> well-developed amphithecium and pigmented hypothecium <bold>E</bold> epihymenium with brown pigment which extending to the cortical layer of amphithecium. Parathecium light brown at periphery <bold>F</bold> hypothecium with light (olive-)brown pigment <bold>G</bold> ascospores 1-septate, <italic><tp:taxon-name><tp:taxon-name-part taxon-name-part-type="genus" reg="Dirinaria">Dirinaria</tp:taxon-name-part></tp:taxon-name></italic>-type but lumina angular to globose <bold>H</bold> habitus and apothecia on bark of <italic><tp:taxon-name><tp:taxon-name-part taxon-name-part-type="genus" reg="Tilia">Tilia</tp:taxon-name-part><tp:taxon-name-part taxon-name-part-type="species" reg="amurensis">amurensis</tp:taxon-name-part></tp:taxon-name></italic>. Thallus more grayish <bold>I</bold> apothecial section representing well-developed amphithecium and pigmented hypothecium <bold>J</bold> asci clavate with eight spores <bold>K</bold> ascospores 1-septate, <italic><tp:taxon-name><tp:taxon-name-part taxon-name-part-type="genus" reg="Dirinaria">Dirinaria</tp:taxon-name-part></tp:taxon-name></italic>-type but lumina angular to globose. Scale bars: 1 mm (<bold>A–C</bold>); 200 μm (<bold>D</bold>); 50 μm (<bold>E, F</bold>); 10 μm (<bold>G</bold>); 1 mm (<bold>H</bold>); 200 μm (<bold>I</bold>); 10 μm (<bold>J, K</bold>).</p></caption><graphic xmlns:xlink="http://www.w3.org/1999/xlink" xlink:href="mycokeys-87-159-g005.jpg" position="float" orientation="portrait" xlink:type="simple" id="oo_650014.jpg"><uri content-type="original_file" xlink:type="simple">https://binary.pensoft.net/fig/650014</uri></graphic></fig><p>Apothecia abundant, rounded, erumpent in the beginning and sessile when mature, constricted at the base, 0.2–0.6 mm diam. Disc flat, not pruinose but epinecral debris shown in water, black to dark brown from early stages, 150–200 μm thick; margin persistent, prominent, generally entire or a little crenulate, concolorous to thallus. Amphithecium well-developed, with small crystals in the algal-containing medulla and particularly near the base, dissolving in K, 70–90 μm wide laterally, algal cells evenly distributed from periphery to base, 10–15 μm diam., cortical layer brownish, cortical cells granular, 2–3 μm diam., with epinecral layer, up to 5 μm thick. Parathecium hyaline but light brown at periphery, 5–10 μm wide laterally and 20–50 μm wide at periphery. Epihymenium red-brown, small granules not dissolving in K, 8–10 μm high. Hymenium hyaline, 90–95 μm high. Hypothecium brown with olive pigment in upper part, prosoplectenchymatous (irregular), 60–65 μm high. Oil droplets present a little in hypothecium. Paraphyses septate, anastomosing, 0.5–1 μm wide, simple or branched at tips, tips generally not swollen or little swollen, not pigmented, epihymenium pigmented by small granules, not by paraphysial tips, up to 1.5 μm wide. Asci clavate, 8-spored, 60–75 × 15–21 μm (n = 3). Ascospores ellipsoid, 1-septate, <italic><tp:taxon-name><tp:taxon-name-part taxon-name-part-type="genus" reg="Dirinaria">Dirinaria</tp:taxon-name-part></tp:taxon-name></italic>-type but lumina angular to globose, Type B development not detected, septum inflated a little or not, without a torus, hyaline when young and generally brown or dark brown in mature, 11–20 × 5–8.5 μm (mean = 15.4 × 7.1 μm; <abbrev xmlns:xlink="http://www.w3.org/1999/xlink" xlink:title="standard deviation" id="ABBRID0EKFBI" xlink:type="simple">SD</abbrev> = 1.77(L), 0.70(W); L/W ratio 1.5–3.4, ratio mean = 2.2, ratio <abbrev xmlns:xlink="http://www.w3.org/1999/xlink" xlink:title="standard deviation" id="ABBRID0EOFBI" xlink:type="simple">SD</abbrev> = 0.3; n = 105). Pycnidia raised, asymmetric, 175–225 μm wide. Pycnoconidia bacilliform, 3–4 × 0.5 μm.</p></tp:treatment-sec><tp:treatment-sec sec-type="chemistry" id="SECID0ESFBI"><title>Chemistry.</title><p>Thallus K–, KC–, C–, Pd–. Hymenium I+ blue. UV–. Zeorin was detected by <abbrev xmlns:xlink="http://www.w3.org/1999/xlink" xlink:title="Thin-layer chromatography" id="ABBRID0EYFBI" xlink:type="simple">TLC</abbrev>.</p></tp:treatment-sec><tp:treatment-sec sec-type="distribution" id="SECID0E3FBI"><title>Distribution and ecology.</title><p>The species occurs on the bark of <italic><tp:taxon-name><tp:taxon-name-part taxon-name-part-type="genus" reg="Quercus">Quercus</tp:taxon-name-part><tp:taxon-name-part taxon-name-part-type="species" reg="mongolica">mongolica</tp:taxon-name-part></tp:taxon-name></italic>, <italic><tp:taxon-name><tp:taxon-name-part taxon-name-part-type="genus" reg="Tilia">Tilia</tp:taxon-name-part><tp:taxon-name-part taxon-name-part-type="species" reg="amurensis">amurensis</tp:taxon-name-part></tp:taxon-name></italic> Rupr., and <italic><tp:taxon-name><tp:taxon-name-part taxon-name-part-type="genus" reg="Maackia">Maackia</tp:taxon-name-part><tp:taxon-name-part taxon-name-part-type="species" reg="amurensis">amurensis</tp:taxon-name-part></tp:taxon-name></italic> Rupr. &amp; Maxim. The species is currently known from a humid forest and a forested wetland of two mountainous sites.</p></tp:treatment-sec><tp:treatment-sec sec-type="etymology" id="SECID0EDHBI"><title>Etymology.</title><p>The species epithet indicates that the lichen’s substance, zeorin, is a major compound.</p></tp:treatment-sec><tp:treatment-sec sec-type="notes" id="SECID0EIHBI"><title>Notes.</title><p>The new species is similar to <italic><tp:taxon-name><tp:taxon-name-part taxon-name-part-type="genus" reg="Rinodina">R.</tp:taxon-name-part><tp:taxon-name-part taxon-name-part-type="species" reg="hypobadia">hypobadia</tp:taxon-name-part></tp:taxon-name></italic>, <italic><tp:taxon-name><tp:taxon-name-part taxon-name-part-type="genus" reg="Rinodina">R.</tp:taxon-name-part><tp:taxon-name-part taxon-name-part-type="species" reg="sheardii">sheardii</tp:taxon-name-part></tp:taxon-name></italic>, and <italic><tp:taxon-name><tp:taxon-name-part taxon-name-part-type="genus" reg="Rinodina">R.</tp:taxon-name-part></tp:taxon-name></italic> sp. A in having a pigmented hypothecium. However, the new species differs from <italic><tp:taxon-name><tp:taxon-name-part taxon-name-part-type="genus" reg="Rinodina">R.</tp:taxon-name-part><tp:taxon-name-part taxon-name-part-type="species" reg="hypobadia">hypobadia</tp:taxon-name-part></tp:taxon-name></italic> by areolate, brownish thallus, apothecia without pruina, hyaline and wider parathecium, narrower paraphyses with hyaline and unswollen tips, longer and narrower ascospores with just angular to globose lumina, and the absence of pannarin (<xref ref-type="bibr" rid="B50">Sheard et al. 2017</xref>).</p><p>The new species differs from <italic><tp:taxon-name><tp:taxon-name-part taxon-name-part-type="genus" reg="Rinodina">Rinodina</tp:taxon-name-part><tp:taxon-name-part taxon-name-part-type="species" reg="sheardii">sheardii</tp:taxon-name-part></tp:taxon-name></italic> by the absence of vegetative propagules, and <italic><tp:taxon-name><tp:taxon-name-part taxon-name-part-type="genus" reg="Dirinaria">Dirinaria</tp:taxon-name-part></tp:taxon-name></italic>-type ascospores in smaller size (<xref ref-type="bibr" rid="B50">Sheard et al. 2017</xref>).</p><p>The new species differs from <italic><tp:taxon-name><tp:taxon-name-part taxon-name-part-type="genus" reg="Rinodina">Rinodina</tp:taxon-name-part></tp:taxon-name></italic> sp. A by wider parathecium, narrower paraphyses with swollen tips, smaller ascospores <italic><tp:taxon-name><tp:taxon-name-part taxon-name-part-type="genus" reg="Dirinaria">Dirinaria</tp:taxon-name-part></tp:taxon-name></italic>-type, and the absence of pannarin (<xref ref-type="bibr" rid="B50">Sheard et al. 2017</xref>).</p><p>The new species can be compared with <italic><tp:taxon-name><tp:taxon-name-part taxon-name-part-type="genus" reg="Rinodina">R.</tp:taxon-name-part><tp:taxon-name-part taxon-name-part-type="species" reg="manshurica">manshurica</tp:taxon-name-part></tp:taxon-name></italic> and <tp:taxon-name><tp:taxon-name-part taxon-name-part-type="genus" reg="Rinodina">R.</tp:taxon-name-part><tp:taxon-name-part taxon-name-part-type="uncertainty-rank">aff.</tp:taxon-name-part><tp:taxon-name-part taxon-name-part-type="species" reg="oleae">oleae</tp:taxon-name-part></tp:taxon-name> in having erumpent apothecia, small ascospores(&lt;21 μm long) with swollen septum among corticolous species. However, the new species differs from <italic><tp:taxon-name><tp:taxon-name-part taxon-name-part-type="genus" reg="Rinodina">R.</tp:taxon-name-part><tp:taxon-name-part taxon-name-part-type="species" reg="manshurica">manshurica</tp:taxon-name-part></tp:taxon-name></italic> by crystals present in the amphithecium, wider parathecium, narrower paraphyses without swollen tips, pigmented hypothecium, and longer and narrower ascospores (<xref ref-type="bibr" rid="B53">Tønsberg 1992</xref>; <xref ref-type="bibr" rid="B50">Sheard et al. 2017</xref>).</p><p>The new species is distinguished from <tp:taxon-name><tp:taxon-name-part taxon-name-part-type="genus" reg="Rinodina">R.</tp:taxon-name-part><tp:taxon-name-part taxon-name-part-type="uncertainty-rank">aff.</tp:taxon-name-part><tp:taxon-name-part taxon-name-part-type="species" reg="oleae">oleae</tp:taxon-name-part></tp:taxon-name> by narrower ascospores, and pigmented hypothecium (vs. hyaline hypothecium) (<xref ref-type="bibr" rid="B50">Sheard et al. 2017</xref>). Reference Table <xref ref-type="table" rid="T3">3</xref> provides the key characteristics distinguishing <italic><tp:taxon-name><tp:taxon-name-part taxon-name-part-type="genus" reg="Rinodina">R.</tp:taxon-name-part><tp:taxon-name-part taxon-name-part-type="species" reg="zeorina">zeorina</tp:taxon-name-part></tp:taxon-name></italic> from the compared species above.</p><table-wrap id="T3" position="float" orientation="portrait"><label>Table 3.</label><caption><p>Comparison of <italic><tp:taxon-name><tp:taxon-name-part taxon-name-part-type="genus" reg="Rinodina">Rinodina</tp:taxon-name-part><tp:taxon-name-part taxon-name-part-type="species" reg="zeorina">zeorina</tp:taxon-name-part></tp:taxon-name></italic> with closely-related species.</p></caption><table id="TID0EZDCK" rules="all"><tbody><tr><td rowspan="1" colspan="1">
                      <bold>Species</bold>
                    </td><td rowspan="1" colspan="1">
                      <bold>
                        <italic>
                          <tp:taxon-name><tp:taxon-name-part taxon-name-part-type="genus" reg="Rinodina">Rinodina</tp:taxon-name-part><tp:taxon-name-part taxon-name-part-type="species" reg="zeorina">zeorina</tp:taxon-name-part></tp:taxon-name>
                        </italic>
                      </bold>
                    </td><td rowspan="1" colspan="1">
                      <bold>
                        <italic>
                          <tp:taxon-name><tp:taxon-name-part taxon-name-part-type="genus" reg="Rinodina">Rinodina</tp:taxon-name-part><tp:taxon-name-part taxon-name-part-type="species" reg="hypobadia">hypobadia</tp:taxon-name-part></tp:taxon-name>
                        </italic>
                      </bold>
                    </td><td rowspan="1" colspan="1">
                      <bold>
                        <italic>
                          <tp:taxon-name><tp:taxon-name-part taxon-name-part-type="genus" reg="Rinodina">Rinodina</tp:taxon-name-part><tp:taxon-name-part taxon-name-part-type="species" reg="manshurica">manshurica</tp:taxon-name-part></tp:taxon-name>
                        </italic>
                      </bold>
                    </td><td rowspan="1" colspan="1">
                      <bold>
                        <italic>
                          <tp:taxon-name><tp:taxon-name-part taxon-name-part-type="genus" reg="Rinodina">Rinodina</tp:taxon-name-part><tp:taxon-name-part taxon-name-part-type="species" reg="sheardii">sheardii</tp:taxon-name-part></tp:taxon-name>
                        </italic>
                      </bold>
                    </td><td rowspan="1" colspan="1">
                      <bold>
                        <tp:taxon-name><tp:taxon-name-part taxon-name-part-type="genus" reg="Rinodina">Rinodina</tp:taxon-name-part><tp:taxon-name-part taxon-name-part-type="uncertainty-rank">aff.</tp:taxon-name-part><tp:taxon-name-part taxon-name-part-type="species" reg="oleae">oleae</tp:taxon-name-part></tp:taxon-name>
                      </bold>
                    </td><td rowspan="1" colspan="1">
                      <bold><italic><tp:taxon-name><tp:taxon-name-part taxon-name-part-type="genus" reg="Rinodina">Rinodina</tp:taxon-name-part></tp:taxon-name></italic> sp. A</bold>
                    </td></tr><tr><td rowspan="1" colspan="1">Thallus growth from</td><td rowspan="1" colspan="1">areolate, rimose to continuous</td><td rowspan="1" colspan="1">rimose, not areolate</td><td rowspan="1" colspan="1">rimose, rimose-areolate</td><td rowspan="1" colspan="1">±areolate to ±continuous, sorediate</td><td rowspan="1" colspan="1">continuous, rimose-areolate</td><td rowspan="1" colspan="1">continuous to areolate</td></tr><tr><td rowspan="1" colspan="1">Thallus color</td><td rowspan="1" colspan="1">light gray to light brownish gray</td><td rowspan="1" colspan="1">light to dark gray</td><td rowspan="1" colspan="1">gray-brown</td><td rowspan="1" colspan="1">yellow, yellow-brown, or pale brown or greenish</td><td rowspan="1" colspan="1">(dark gray to olive-green)</td><td rowspan="1" colspan="1">dark gray to gray-brown</td></tr><tr><td rowspan="1" colspan="1">Pruina</td><td rowspan="1" colspan="1">absent, but epinecral debris shown in water</td><td rowspan="1" colspan="1">slightly pruinose</td><td rowspan="1" colspan="1">absent</td><td rowspan="1" colspan="1">absent</td><td rowspan="1" colspan="1">(absent)</td><td rowspan="1" colspan="1">–</td></tr><tr><td rowspan="1" colspan="1">Parathecium color</td><td rowspan="1" colspan="1">hyaline and light brown at periphery</td><td rowspan="1" colspan="1">red-brown</td><td rowspan="1" colspan="1">–</td><td rowspan="1" colspan="1">red-brown to brown</td><td rowspan="1" colspan="1">(hyaline to brownish)</td><td rowspan="1" colspan="1">–</td></tr><tr><td rowspan="1" colspan="1">Parathecium at periphery (μm)</td><td rowspan="1" colspan="1">20–50</td><td rowspan="1" colspan="1">10–20</td><td rowspan="1" colspan="1">c. 20</td><td rowspan="1" colspan="1">c. 30</td><td rowspan="1" colspan="1">(up to 30)</td><td rowspan="1" colspan="1">c. 25</td></tr><tr><td rowspan="1" colspan="1">Paraphyses (μm)</td><td rowspan="1" colspan="1">up to 1.5</td><td rowspan="1" colspan="1">2–2.5</td><td rowspan="1" colspan="1">2.0</td><td rowspan="1" colspan="1">2.0</td><td rowspan="1" colspan="1">(1–2)</td><td rowspan="1" colspan="1">3.0</td></tr><tr><td rowspan="1" colspan="1">Paraphysial tips</td><td rowspan="1" colspan="1">not or little swollen, not pigmented</td><td rowspan="1" colspan="1">3–4 μm, lightly pigmented</td><td rowspan="1" colspan="1">c. 3 μm, light pigmented</td><td rowspan="1" colspan="1">c. 3 μm</td><td rowspan="1" colspan="1">–</td><td rowspan="1" colspan="1">c. 4.5 μm, pigmented</td></tr><tr><td rowspan="1" colspan="1">Hypothecium color</td><td rowspan="1" colspan="1">brown with olive pigment</td><td rowspan="1" colspan="1">reddish or chestnut brown</td><td rowspan="1" colspan="1">hyaline</td><td rowspan="1" colspan="1">dilute brown to red-brown</td><td rowspan="1" colspan="1">hyaline</td><td rowspan="1" colspan="1">light brown</td></tr><tr><td rowspan="1" colspan="1">Crystals in amphithecium</td><td rowspan="1" colspan="1">present in medulla</td><td rowspan="1" colspan="1">present in both cortex and medulla</td><td rowspan="1" colspan="1">absent</td><td rowspan="1" colspan="1">present</td><td rowspan="1" colspan="1">–</td><td rowspan="1" colspan="1">present in medulla</td></tr><tr><td rowspan="1" colspan="1">Ascospore type</td><td rowspan="1" colspan="1"><italic><tp:taxon-name><tp:taxon-name-part taxon-name-part-type="genus" reg="Dirinaria">Dirinaria</tp:taxon-name-part></tp:taxon-name></italic>-type with angular-globose lumina</td><td rowspan="1" colspan="1"><italic><tp:taxon-name><tp:taxon-name-part taxon-name-part-type="genus" reg="Dirinaria">Dirinaria</tp:taxon-name-part></tp:taxon-name></italic>-type with <italic><tp:taxon-name><tp:taxon-name-part taxon-name-part-type="genus" reg="Physcia">Physcia</tp:taxon-name-part></tp:taxon-name></italic>- or <italic><tp:taxon-name><tp:taxon-name-part taxon-name-part-type="genus" reg="Physconia">Physconia</tp:taxon-name-part></tp:taxon-name></italic>-like lumina</td><td rowspan="1" colspan="1"><italic><tp:taxon-name><tp:taxon-name-part taxon-name-part-type="genus" reg="Dirinaria">Dirinaria</tp:taxon-name-part></tp:taxon-name></italic>-type, with <italic><tp:taxon-name><tp:taxon-name-part taxon-name-part-type="genus" reg="Physcia">Physcia</tp:taxon-name-part></tp:taxon-name></italic>-like lumina</td><td rowspan="1" colspan="1"><italic><tp:taxon-name><tp:taxon-name-part taxon-name-part-type="genus" reg="Pachysporaria">Pachysporaria</tp:taxon-name-part></tp:taxon-name></italic>-type I</td><td rowspan="1" colspan="1"><italic><tp:taxon-name><tp:taxon-name-part taxon-name-part-type="genus" reg="Dirinaria">Dirinaria</tp:taxon-name-part></tp:taxon-name></italic>-type with <italic><tp:taxon-name><tp:taxon-name-part taxon-name-part-type="genus" reg="Physcia">Physcia</tp:taxon-name-part></tp:taxon-name></italic>-like lumina</td><td rowspan="1" colspan="1"><italic><tp:taxon-name><tp:taxon-name-part taxon-name-part-type="genus" reg="Pachysporaria">Pachysporaria</tp:taxon-name-part></tp:taxon-name></italic>-type I</td></tr><tr><td rowspan="1" colspan="1">Ascospores (μm)</td><td rowspan="1" colspan="1">11–20 × 5–8.5</td><td rowspan="1" colspan="1">12.5–18.5 × 6.5–10</td><td rowspan="1" colspan="1">14–16.5 × 7.5–8.5</td><td rowspan="1" colspan="1">16–35 × 8–17</td><td rowspan="1" colspan="1">15.5–19 × 6.5–9.5</td><td rowspan="1" colspan="1">22–28.5 × 10.5–15.5</td></tr><tr><td rowspan="1" colspan="1">Pycnidia</td><td rowspan="1" colspan="1">175–225</td><td rowspan="1" colspan="1">up to 300</td><td rowspan="1" colspan="1">–</td><td rowspan="1" colspan="1">–</td><td rowspan="1" colspan="1">–</td><td rowspan="1" colspan="1">–</td></tr><tr><td rowspan="1" colspan="1">Pycnoconidia (μm)</td><td rowspan="1" colspan="1">3–4 × 0.5</td><td rowspan="1" colspan="1">3.5 × 1.0</td><td rowspan="1" colspan="1">–</td><td rowspan="1" colspan="1">–</td><td rowspan="1" colspan="1">(4–5 × 1)</td><td rowspan="1" colspan="1">–</td></tr><tr><td rowspan="1" colspan="1">Substance</td><td rowspan="1" colspan="1">zeorin</td><td rowspan="1" colspan="1">pannarin, zeorin</td><td rowspan="1" colspan="1">absent</td><td rowspan="1" colspan="1">zeorin</td><td rowspan="1" colspan="1">(absent)</td><td rowspan="1" colspan="1">pannarin, zeorin</td></tr><tr><td rowspan="1" colspan="1">Reference</td><td rowspan="1" colspan="1">BDNA-L-0000933 (holotype), BDNA-L-0000642, BDNA-L-0000646, BDNA-L-0000650, BDNA-L-0000651, BDNA-L-0000668</td><td rowspan="1" colspan="1">
                      <xref ref-type="bibr" rid="B50">Sheard et al. 2017</xref>
                    </td><td rowspan="1" colspan="1">
                      <xref ref-type="bibr" rid="B50">Sheard et al. 2017</xref>
                    </td><td rowspan="1" colspan="1"><xref ref-type="bibr" rid="B53">Tønsberg 1992</xref>; <xref ref-type="bibr" rid="B50">Sheard et al. 2017</xref></td><td rowspan="1" colspan="1"><xref ref-type="bibr" rid="B19">Joshi et al. 2013</xref>; <xref ref-type="bibr" rid="B51">Smith et al. 2009</xref>; <xref ref-type="bibr" rid="B50">Sheard et al. 2017</xref></td><td rowspan="1" colspan="1">
                      <xref ref-type="bibr" rid="B50">Sheard et al. 2017</xref>
                    </td></tr></tbody></table><table-wrap-foot><fn><p>The morphological and chemical characteristics of several species close to the new species are referenced from the previous literature. All information on the new species is produced mainly from the type specimen (BDNA-L-0000933) in comparing with additional specimens (BDNA-L-0000642, BDNA-L-0000646, BDNA-L-0000650, BDNA-L-0000651, BDNA-L-0000668) in this study . The brackets in the column of <tp:taxon-name><tp:taxon-name-part taxon-name-part-type="genus" reg="Rinodina">R.</tp:taxon-name-part><tp:taxon-name-part taxon-name-part-type="uncertainty-rank">aff.</tp:taxon-name-part><tp:taxon-name-part taxon-name-part-type="species" reg="oleae">oleae</tp:taxon-name-part></tp:taxon-name> are referenced from <italic><tp:taxon-name><tp:taxon-name-part taxon-name-part-type="genus" reg="Rinodina">R.</tp:taxon-name-part><tp:taxon-name-part taxon-name-part-type="species" reg="oleae">oleae</tp:taxon-name-part></tp:taxon-name></italic> as some information of <tp:taxon-name><tp:taxon-name-part taxon-name-part-type="genus" reg="Rinodina">R.</tp:taxon-name-part><tp:taxon-name-part taxon-name-part-type="uncertainty-rank">aff.</tp:taxon-name-part><tp:taxon-name-part taxon-name-part-type="species" reg="oleae">oleae</tp:taxon-name-part></tp:taxon-name> is not mentioned in the reference.</p></fn></table-wrap-foot></table-wrap><p>The new species is compared further with other <italic><tp:taxon-name><tp:taxon-name-part taxon-name-part-type="genus" reg="Rinodina">Rinodina</tp:taxon-name-part></tp:taxon-name></italic> species having the substance zeorin, <italic><tp:taxon-name><tp:taxon-name-part taxon-name-part-type="genus" reg="Rinodina">R.</tp:taxon-name-part><tp:taxon-name-part taxon-name-part-type="species" reg="ascociscana">ascociscana</tp:taxon-name-part></tp:taxon-name></italic> (Tuck.) Tuck., <italic><tp:taxon-name><tp:taxon-name-part taxon-name-part-type="genus" reg="Rinodina">R.</tp:taxon-name-part><tp:taxon-name-part taxon-name-part-type="species" reg="buckii">buckii</tp:taxon-name-part></tp:taxon-name></italic> Sheard, <italic><tp:taxon-name><tp:taxon-name-part taxon-name-part-type="genus" reg="Rinodina">R.</tp:taxon-name-part><tp:taxon-name-part taxon-name-part-type="species" reg="efflorescens">efflorescens</tp:taxon-name-part></tp:taxon-name></italic> Malme, <italic><tp:taxon-name><tp:taxon-name-part taxon-name-part-type="genus" reg="Rinodina">R.</tp:taxon-name-part><tp:taxon-name-part taxon-name-part-type="species" reg="luteonigra">luteonigra</tp:taxon-name-part></tp:taxon-name></italic> Zahlbr., <italic><tp:taxon-name><tp:taxon-name-part taxon-name-part-type="genus" reg="Rinodina">R.</tp:taxon-name-part><tp:taxon-name-part taxon-name-part-type="species" reg="subalbida">subalbida</tp:taxon-name-part></tp:taxon-name></italic> (Nyl.) Vain., <italic><tp:taxon-name><tp:taxon-name-part taxon-name-part-type="genus" reg="Rinodina">R.</tp:taxon-name-part><tp:taxon-name-part taxon-name-part-type="species" reg="subminuta">subminuta</tp:taxon-name-part></tp:taxon-name></italic> H. Magn., and <italic><tp:taxon-name><tp:taxon-name-part taxon-name-part-type="genus" reg="Rinodina">R.</tp:taxon-name-part><tp:taxon-name-part taxon-name-part-type="species" reg="willeyi">willeyi</tp:taxon-name-part></tp:taxon-name></italic> Sheard &amp; Giralt. However, all of them are different from the new species because those species represent larger ascospores in <italic><tp:taxon-name><tp:taxon-name-part taxon-name-part-type="genus" reg="Physcia">Physcia</tp:taxon-name-part></tp:taxon-name></italic>- to <italic><tp:taxon-name><tp:taxon-name-part taxon-name-part-type="genus" reg="Physconia">Physconia</tp:taxon-name-part></tp:taxon-name></italic>-type for <italic><tp:taxon-name><tp:taxon-name-part taxon-name-part-type="genus" reg="Rinodina">R.</tp:taxon-name-part><tp:taxon-name-part taxon-name-part-type="species" reg="ascociscana">ascociscana</tp:taxon-name-part></tp:taxon-name></italic>; sorediate thallus, mostly light brown hypothecium and <italic><tp:taxon-name><tp:taxon-name-part taxon-name-part-type="genus" reg="Teichophila">Teichophila</tp:taxon-name-part></tp:taxon-name></italic>-type ascospores and the presence of pannarin for <italic><tp:taxon-name><tp:taxon-name-part taxon-name-part-type="genus" reg="Rinodina">R.</tp:taxon-name-part><tp:taxon-name-part taxon-name-part-type="species" reg="buckii">buckii</tp:taxon-name-part></tp:taxon-name></italic>; sorediate thallus, colorless hypothecium, <italic><tp:taxon-name><tp:taxon-name-part taxon-name-part-type="genus" reg="Pachysporaria">Pachysporaria</tp:taxon-name-part></tp:taxon-name></italic>-type ascospores and the presence of pannarin and secalonic acid A for <italic><tp:taxon-name><tp:taxon-name-part taxon-name-part-type="genus" reg="Rinodina">R.</tp:taxon-name-part><tp:taxon-name-part taxon-name-part-type="species" reg="efflorescens">efflorescens</tp:taxon-name-part></tp:taxon-name></italic>; colorless hypothecium, larger ascospores in <italic><tp:taxon-name><tp:taxon-name-part taxon-name-part-type="genus" reg="Pachysporaria">Pachysporaria</tp:taxon-name-part></tp:taxon-name></italic>-type and the presence of thiomelin for <italic><tp:taxon-name><tp:taxon-name-part taxon-name-part-type="genus" reg="Rinodina">R.</tp:taxon-name-part><tp:taxon-name-part taxon-name-part-type="species" reg="luteonigra">luteonigra</tp:taxon-name-part></tp:taxon-name></italic>; larger spores in <italic><tp:taxon-name><tp:taxon-name-part taxon-name-part-type="genus" reg="Pachysporaria">Pachysporaria</tp:taxon-name-part></tp:taxon-name></italic>-type and the presence of pannarin for <italic><tp:taxon-name><tp:taxon-name-part taxon-name-part-type="genus" reg="Rinodina">R.</tp:taxon-name-part><tp:taxon-name-part taxon-name-part-type="species" reg="subalbida">subalbida</tp:taxon-name-part></tp:taxon-name></italic>; larger spores in <italic><tp:taxon-name><tp:taxon-name-part taxon-name-part-type="genus" reg="Physcia">Physcia</tp:taxon-name-part></tp:taxon-name></italic>-type for <italic><tp:taxon-name><tp:taxon-name-part taxon-name-part-type="genus" reg="Rinodina">R.</tp:taxon-name-part><tp:taxon-name-part taxon-name-part-type="species" reg="subminuta">subminuta</tp:taxon-name-part></tp:taxon-name></italic>; sorediate thallus and the presence of pannarin for <italic><tp:taxon-name><tp:taxon-name-part taxon-name-part-type="genus" reg="Rinodina">R.</tp:taxon-name-part><tp:taxon-name-part taxon-name-part-type="species" reg="willeyi">willeyi</tp:taxon-name-part></tp:taxon-name></italic> (Sheard et al. 2012, <xref ref-type="bibr" rid="B50">2017</xref>).</p></tp:treatment-sec><tp:treatment-sec sec-type="material" id="SECID0EXGCI"><title>Additional specimens examined.</title><p>South Korea, Gangwon Province, Pyeongchang-gun, Daegwallyeong-myeon, Heonggye-ri, a forested wetland, <named-content xmlns:xlink="http://www.w3.org/1999/xlink" content-type="dwc:verbatimCoordinates" xlink:type="simple"><named-content content-type="geo-json" specific-use="{&#34;type&#34;:&#34;Point&#34;,&#34;coordinates&#34;:[128.705500,37.766667]}" id="NCID0EAHCI" xlink:type="simple">37°46.00'N, 128°42.33'E</named-content></named-content>, 1,047 m alt., on bark of <italic><tp:taxon-name><tp:taxon-name-part taxon-name-part-type="genus" reg="Maackia">Maackia</tp:taxon-name-part><tp:taxon-name-part taxon-name-part-type="species" reg="amurensis">amurensis</tp:taxon-name-part></tp:taxon-name></italic>, 03 June 2020, B.G. Lee &amp; H.J.Lee 2020-000442, with <italic><tp:taxon-name><tp:taxon-name-part taxon-name-part-type="genus" reg="Buellia">Buellia</tp:taxon-name-part><tp:taxon-name-part taxon-name-part-type="species" reg="disciformis">disciformis</tp:taxon-name-part></tp:taxon-name></italic> (Fr.) Mudd, <italic><tp:taxon-name><tp:taxon-name-part taxon-name-part-type="genus" reg="Buellia">Buellia</tp:taxon-name-part></tp:taxon-name></italic> sp., <italic><tp:taxon-name><tp:taxon-name-part taxon-name-part-type="genus" reg="Catillaria">Catillaria</tp:taxon-name-part><tp:taxon-name-part taxon-name-part-type="species" reg="nigroclavata">nigroclavata</tp:taxon-name-part></tp:taxon-name></italic> (Nyl.) J. Steiner, <italic><tp:taxon-name><tp:taxon-name-part taxon-name-part-type="genus" reg="Lecanora">Lecanora</tp:taxon-name-part><tp:taxon-name-part taxon-name-part-type="species" reg="megalocheila">megalocheila</tp:taxon-name-part></tp:taxon-name></italic> (Hue) H. Miyaw., <italic><tp:taxon-name><tp:taxon-name-part taxon-name-part-type="genus" reg="Lecanora">Lecanora</tp:taxon-name-part><tp:taxon-name-part taxon-name-part-type="species" reg="symmicta">symmicta</tp:taxon-name-part></tp:taxon-name></italic> (Ach.) Ach., <italic><tp:taxon-name><tp:taxon-name-part taxon-name-part-type="genus" reg="Lecidella">Lecidella</tp:taxon-name-part><tp:taxon-name-part taxon-name-part-type="species" reg="euphorea">euphorea</tp:taxon-name-part></tp:taxon-name></italic>, and <tp:taxon-name><tp:taxon-name-part taxon-name-part-type="genus" reg="Lambiella">Lambiella</tp:taxon-name-part><tp:taxon-name-part taxon-name-part-type="uncertainty-rank">cf.</tp:taxon-name-part><tp:taxon-name-part taxon-name-part-type="species" reg="caeca">caeca</tp:taxon-name-part></tp:taxon-name> (J. Lowe) Resl &amp; T. Sprib. (BDNA-L-0000642; GenBank <ext-link xmlns:xlink="http://www.w3.org/1999/xlink" ext-link-type="gen" xlink:href="MW832812" xlink:type="simple">MW832812</ext-link> for <abbrev xmlns:xlink="http://www.w3.org/1999/xlink" xlink:title="internal transcribed spacer" id="ABBRID0EAKCI" xlink:type="simple">ITS</abbrev>); same locality, <named-content xmlns:xlink="http://www.w3.org/1999/xlink" content-type="dwc:verbatimCoordinates" xlink:type="simple"><named-content content-type="geo-json" specific-use="{&#34;type&#34;:&#34;Point&#34;,&#34;coordinates&#34;:[128.705439,37.766672]}" id="NCID0EHKCI" xlink:type="simple">37°46'0.02"N, 128°42'19.58"E</named-content></named-content>, 1,047 m alt., on bark of <italic><tp:taxon-name><tp:taxon-name-part taxon-name-part-type="genus" reg="Maackia">Maackia</tp:taxon-name-part><tp:taxon-name-part taxon-name-part-type="species" reg="amurensis">amurensis</tp:taxon-name-part></tp:taxon-name></italic>, 03 June 2020, B.G. Lee &amp; H.J.Lee 2020-000446 (BDNA-L-0000646; GenBank <ext-link xmlns:xlink="http://www.w3.org/1999/xlink" ext-link-type="gen" xlink:href="MW832813" xlink:type="simple">MW832813</ext-link> for <abbrev xmlns:xlink="http://www.w3.org/1999/xlink" xlink:title="internal transcribed spacer" id="ABBRID0E3KCI" xlink:type="simple">ITS</abbrev>); same locality, <named-content xmlns:xlink="http://www.w3.org/1999/xlink" content-type="dwc:verbatimCoordinates" xlink:type="simple"><named-content content-type="geo-json" specific-use="{&#34;type&#34;:&#34;Point&#34;,&#34;coordinates&#34;:[128.705500,37.766667]}" id="NCID0EDLCI" xlink:type="simple">37°46.00'N, 128°42.33'E</named-content></named-content>, 1,047 m alt., on bark of <italic><tp:taxon-name><tp:taxon-name-part taxon-name-part-type="genus" reg="Maackia">Maackia</tp:taxon-name-part><tp:taxon-name-part taxon-name-part-type="species" reg="amurensis">amurensis</tp:taxon-name-part></tp:taxon-name></italic>, 03 June 2020, B.G. Lee &amp; H.J.Lee 2020-000450 (BDNA-L-0000650; GenBank <ext-link xmlns:xlink="http://www.w3.org/1999/xlink" ext-link-type="gen" xlink:href="MW832814" xlink:type="simple">MW832814</ext-link> for <abbrev xmlns:xlink="http://www.w3.org/1999/xlink" xlink:title="internal transcribed spacer" id="ABBRID0EYLCI" xlink:type="simple">ITS</abbrev>); same locality, <named-content xmlns:xlink="http://www.w3.org/1999/xlink" content-type="dwc:verbatimCoordinates" xlink:type="simple"><named-content content-type="geo-json" specific-use="{&#34;type&#34;:&#34;Point&#34;,&#34;coordinates&#34;:[128.705500,37.766667]}" id="NCID0E6LCI" xlink:type="simple">37°46.00'N, 128°42.33'E</named-content></named-content>, 1,047 m alt., on bark of <italic><tp:taxon-name><tp:taxon-name-part taxon-name-part-type="genus" reg="Maackia">Maackia</tp:taxon-name-part><tp:taxon-name-part taxon-name-part-type="species" reg="amurensis">amurensis</tp:taxon-name-part></tp:taxon-name></italic>, 03 June 2020, B.G. Lee &amp; H.J.Lee 2020-000451 (BDNA-L-0000651; GenBank <ext-link xmlns:xlink="http://www.w3.org/1999/xlink" ext-link-type="gen" xlink:href="MW832815" xlink:type="simple">MW832815</ext-link> for <abbrev xmlns:xlink="http://www.w3.org/1999/xlink" xlink:title="internal transcribed spacer" id="ABBRID0EUMCI" xlink:type="simple">ITS</abbrev>); same locality, <named-content xmlns:xlink="http://www.w3.org/1999/xlink" content-type="dwc:verbatimCoordinates" xlink:type="simple"><named-content content-type="geo-json" specific-use="{&#34;type&#34;:&#34;Point&#34;,&#34;coordinates&#34;:[128.705500,37.766667]}" id="NCID0E2MCI" xlink:type="simple">37°46.00'N, 128°42.33'E</named-content></named-content>, 1,047 m alt., on bark of <italic><tp:taxon-name><tp:taxon-name-part taxon-name-part-type="genus" reg="Tilia">Tilia</tp:taxon-name-part><tp:taxon-name-part taxon-name-part-type="species" reg="amurensis">amurensis</tp:taxon-name-part></tp:taxon-name></italic>, 03 June 2020, B.G. Lee &amp; H.J.Lee 2020-000468, with <italic><tp:taxon-name><tp:taxon-name-part taxon-name-part-type="genus" reg="Amandinea">Amandinea</tp:taxon-name-part><tp:taxon-name-part taxon-name-part-type="species" reg="punctata">punctata</tp:taxon-name-part></tp:taxon-name></italic> (Hoffm.) Coppins &amp; Scheid., <tp:taxon-name><tp:taxon-name-part taxon-name-part-type="genus" reg="Bacidia">Bacidia</tp:taxon-name-part><tp:taxon-name-part taxon-name-part-type="uncertainty-rank">aff.</tp:taxon-name-part><tp:taxon-name-part taxon-name-part-type="species" reg="beckhausii">beckhausii</tp:taxon-name-part></tp:taxon-name> Körb., <italic><tp:taxon-name><tp:taxon-name-part taxon-name-part-type="genus" reg="Catillaria">Catillaria</tp:taxon-name-part></tp:taxon-name></italic> sp., <italic><tp:taxon-name><tp:taxon-name-part taxon-name-part-type="genus" reg="Micarea">Micarea</tp:taxon-name-part><tp:taxon-name-part taxon-name-part-type="species" reg="prasina">prasina</tp:taxon-name-part></tp:taxon-name></italic> Fr., <italic><tp:taxon-name><tp:taxon-name-part taxon-name-part-type="genus" reg="Phaeophyscia">Phaeophyscia</tp:taxon-name-part><tp:taxon-name-part taxon-name-part-type="species" reg="limbata">limbata</tp:taxon-name-part></tp:taxon-name></italic> (Poelt) Kashiw., <tp:taxon-name><tp:taxon-name-part taxon-name-part-type="genus" reg="Rinodina">Rinodina</tp:taxon-name-part><tp:taxon-name-part taxon-name-part-type="uncertainty-rank">cf.</tp:taxon-name-part><tp:taxon-name-part taxon-name-part-type="species" reg="oleae">oleae</tp:taxon-name-part></tp:taxon-name> Bagl., <tp:taxon-name><tp:taxon-name-part taxon-name-part-type="genus" reg="Traponora">Traponora</tp:taxon-name-part><tp:taxon-name-part taxon-name-part-type="uncertainty-rank">aff.</tp:taxon-name-part><tp:taxon-name-part taxon-name-part-type="species" reg="varians">varians</tp:taxon-name-part></tp:taxon-name> (Ach.) J. Kalb &amp; Kalb (BDNA-L-0000668; GenBank <ext-link xmlns:xlink="http://www.w3.org/1999/xlink" ext-link-type="gen" xlink:href="MW832816" xlink:type="simple">MW832816</ext-link> for <abbrev xmlns:xlink="http://www.w3.org/1999/xlink" xlink:title="internal transcribed spacer" id="ABBRID0E6PCI" xlink:type="simple">ITS</abbrev>).</p></tp:treatment-sec><ref-list><ref id="B50"><mixed-citation xmlns:xlink="http://www.w3.org/1999/xlink" xlink:type="simple"><person-group><name name-style="western"><surname>Sheard</surname><given-names>JW</given-names></name><name name-style="western"><surname>Ezhkin</surname><given-names>AK</given-names></name><name name-style="western"><surname>Galanina</surname><given-names>IA</given-names></name><name name-style="western"><surname>Himelbrant</surname><given-names>D</given-names></name><name name-style="western"><surname>Kuznetsova</surname><given-names>E</given-names></name><name name-style="western"><surname>Shimizu</surname><given-names>A</given-names></name><name name-style="western"><surname>Stepanchikova</surname><given-names>I</given-names></name><name name-style="western"><surname>Thor</surname><given-names>G</given-names></name><name name-style="western"><surname>Tønsberg</surname><given-names>T</given-names></name><name name-style="western"><surname>Yakovchenko</surname><given-names>LS</given-names></name><name name-style="western"><surname>Spribille</surname><given-names>T</given-names></name></person-group> (<year>2017</year>) <article-title>The lichen genus <italic><tp:taxon-name><tp:taxon-name-part taxon-name-part-type="genus">Rinodina</tp:taxon-name-part></tp:taxon-name></italic> (<tp:taxon-name><tp:taxon-name-part taxon-name-part-type="family">Physciaceae</tp:taxon-name-part></tp:taxon-name>, <tp:taxon-name><tp:taxon-name-part taxon-name-part-type="order">Caliciales</tp:taxon-name-part></tp:taxon-name>) in north-eastern Asia.</article-title><source>The Lichenologist</source><volume>49</volume>(<issue>6</issue>): <fpage>617</fpage>–<lpage>672</lpage>. <ext-link xlink:href="10.1017/S0024282917000536" ext-link-type="doi" xlink:type="simple">https://doi.org/10.1017/S0024282917000536</ext-link></mixed-citation></ref><ref id="B53"><mixed-citation xmlns:xlink="http://www.w3.org/1999/xlink" xlink:type="simple"><person-group><name name-style="western"><surname>Tønsberg</surname><given-names>T</given-names></name></person-group> (<year>1992</year>) <article-title><italic><tp:taxon-name><tp:taxon-name-part taxon-name-part-type="genus">Rinodina</tp:taxon-name-part><tp:taxon-name-part taxon-name-part-type="species">sheardii</tp:taxon-name-part></tp:taxon-name></italic>, a new lichen species from northwest Europe and northwest North America.</article-title><source>The Bryologist</source><volume>95</volume>(<issue>2</issue>): <fpage>216</fpage>–<lpage>217</lpage>. <ext-link xlink:href="10.2307/3243437" ext-link-type="doi" xlink:type="simple">https://doi.org/10.2307/3243437</ext-link></mixed-citation></ref><ref id="B19"><mixed-citation xmlns:xlink="http://www.w3.org/1999/xlink" xlink:type="simple"><person-group><name name-style="western"><surname>Joshi</surname><given-names>S</given-names></name><name name-style="western"><surname>Kondratyuk</surname><given-names>SY</given-names></name><name name-style="western"><surname>Crişan</surname><given-names>F</given-names></name><name name-style="western"><surname>Jayalal</surname><given-names>U</given-names></name><name name-style="western"><surname>Oh</surname><given-names>SO</given-names></name><name name-style="western"><surname>Hur</surname><given-names>JS</given-names></name></person-group> (<year>2013</year>) <article-title>New additions to lichen mycota of the Republic of Korea.</article-title><source>Mycobiology</source><volume>41</volume>(<issue>4</issue>): <fpage>177</fpage>–<lpage>182</lpage>. <ext-link xlink:href="10.5941/MYCO.2013.41.4.177" ext-link-type="doi" xlink:type="simple">https://doi.org/10.5941/MYCO.2013.41.4.177</ext-link></mixed-citation></ref><ref id="B51"><mixed-citation xmlns:xlink="http://www.w3.org/1999/xlink" xlink:type="simple"><person-group><name name-style="western"><surname>Smith</surname><given-names>CW</given-names></name><name name-style="western"><surname>Aptroot</surname><given-names>A</given-names></name><name name-style="western"><surname>Coppins</surname><given-names>BJ</given-names></name><name name-style="western"><surname>Fletcher</surname><given-names>A</given-names></name><name name-style="western"><surname>Gilbert</surname><given-names>OL</given-names></name><name name-style="western"><surname>James</surname><given-names>PW</given-names></name><name name-style="western"><surname>Wolseley</surname><given-names>PA</given-names></name></person-group> (<year>2009</year>) The lichens of Great Britain and Ireland. The British Lichen Society, London.</mixed-citation></ref></ref-list></tp:taxon-treatment>
